# Supplementary material for: Genome-Wide Characterization of Snf1-Related Protein Kinases (SnRKs) and Expression Analysis of SnRK1.1 in Strawberry
Source: Genes (Basel). 2020 Apr 16;11(4):427. doi: 10.3390/genes11040427 (PMC7230852; doi:10.3390/genes11040427)
Supplement: Supplementary file 1 [file genes-11-00427-s001.zip]

Archive with 11 entries (10 files):
- Supplementary File S1.docx
- Supplementary File S2.docx
- Supplementary File S3.docx
- Supplementary File S4.docx
- Supplementary File S5.xlsx
- __MACOSX/
- __MACOSX/._Supplementary File S1.docx
- __MACOSX/._Supplementary File S2.docx
- __MACOSX/._Supplementary File S3.docx
- __MACOSX/._Supplementary File S4.docx
- __MACOSX/._Supplementary File S5.xlsx
