# Supplementary material for: Genome-Wide Characterization of Snf1-Related Protein Kinases (SnRKs) and Expression Analysis of SnRK1.1 in Strawberry
Source: Genes (Basel). 2020 Apr 16;11(4):427. doi: 10.3390/genes11040427 (PMC7230852; doi:10.3390/genes11040427)
Supplement: Supplementary file 1 [file genes-11-00427-s001.zip › Supplementary File S5.xlsx]

## Sheet: Sheet1
Conserved motifs of strawberry SnRK proteins
Motif	Motif consensus
1	DGLLHTTCGTPAYVAPEVLSKKGYDGAKADVWSCGVILYVLLAGYLPFED
2	KGRLSEDEARKYFQQLISAVDYCHSRGVYHRDLKPENLLLD
3	HPNIVQLKEVMATKTKJYIVMEYAKGGEL
4	WFSPEARHLJSRILDPNPETRITIPEIKEHPWFKKNL
5	KYELGKDJGSGTFAKVKLARBKETGZLVA
6	EGRKGNLSIAAEIFEVTPSLHVVEVKKSAGDTLEYHKFYKK
7	NGNLKISDFGLSALS
8	ERGLKIDENVKREISNMRLLR
9	MKMYRKILKGEFSIP
10	RFTSSQSAEEIISKIEEAAKP
11	LNAFDJISLSQGFBLSGLFE
12	LRPALKDIVWTWQGD
13	FERICN
14	MDRAALTVGPGMDMPIMHDSD
15	EEEDVNLDDVDAVFNDSEE
16	IKIIDKEK
17	PMEMMEGGSWE
18	FKVKKKBYKLRLZG
19	QQPQZQEPPQPZQQEQQP
20	ETSGDFVC
